# Supplementary material for: Finding Sequences for over 270 Orphan Enzymes
Source: PLoS One. 2014 May 14;9(5):e97250. doi: 10.1371/journal.pone.0097250 (PMC4020792; doi:10.1371/journal.pone.0097250)
Supplement: Table S1 — All evaluated enzymes with final status and sequence data. This table includes the final status for each enzyme evaluated in this study. For each enzyme, the table lists its EC number, enzyme name, status (“resolved” or “open”), sequence (either an accession number or an amino-acid sequence), and notes. Notes in this table are limited to discussion of whether N-terminal sequences are available and possible identity with other EC numbers. (XLS) [file pone.0097250.s001.xls]

## Sheet: Canonical list
EC number	Enzyme Name	Status	Sequence	Notes
1.1.1.104	4-oxoproline reductase	resolved	NP_999231		0
1.1.1.106	pantoate 4-dehydrogenase	open
1.1.1.110	indolelactate dehydrogenase	open
1.1.1.111	3-(imidazol-5-yl)lactate dehydrogenase	open
1.1.1.112	indanol dehydrogenase	open
1.1.1.113	L-xylose 1-dehydrogenase	open
1.1.1.115	ribose 1-dehydrogenase (NADP+)	open
1.1.1.119	glucose 1-dehydrogenase (NADP+)	open		Unclear and overlapping information with 1.1.1.118 (NAD+) and 1.1.1.47 (either) variations
1.1.1.120	galactose 1-dehydrogenase (NADP+)	resolved	YP_024093
1.1.1.121	aldose 1-dehydrogenase	resolved	YP_024093
1.1.1.126	2-dehydro-3-deoxy-D-gluconate 6-dehydrogenase	open
1.1.1.127	2-dehydro-3-deoxy-D-gluconate 5-dehydrogenase	open
1.1.1.129	L-threonate 3-dehydrogenase	open
1.1.1.134	dTDP-6-deoxy-L-talose 4-dehydrogenase	open
1.1.1.136	UDP-N-acetylglucosamine 6-dehydrogenase	resolved	Q04972
1.1.1.143	sequoyitol dehydrogenase	open
1.1.1.144	perillyl-alcohol dehydrogenase	resolved	AAC32671
1.1.1.147	16α-hydroxysteroid dehydrogenase	open		May be the same as 1.1.1.62
1.1.1.148	estradiol 17α-dehydrogenase	open		Has publication with amino acid composition data
1.1.1.150	21-hydroxysteroid dehydrogenase (NAD+)	open
1.1.1.151	21-hydroxysteroid dehydrogenase (NADP+)	open
1.1.1.152	3α-hydroxy-5β-androstane-17-one 3α-dehydrogenase	open
1.1.1.16	galactitol 2-dehydrogenase	open
1.1.1.160	dihydrobunolol dehydrogenase	open
1.1.1.161	cholestanetetraol 26-dehydrogenase	resolved	AAD37446
1.1.1.164	hexadecanol dehydrogenase	open
1.1.1.165	2-alkyn-1-ol dehydrogenase	open
1.1.1.167	hydroxymalonate dehydrogenase	open
1.1.1.168	2-dehydropantolactone reductase (A-specific)	resolved	BAD01652;BAD01653
1.1.1.172	2-oxoadipate reductase	open
1.1.1.173	L-rhamnose 1-dehydrogenase	resolved	ABN68405
1.1.1.174	cyclohexane-1,2-diol dehydrogenase	open
1.1.1.177	glycerol-3-phosphate 1-dehydrogenase (NADP+)	resolved	NP_069705
1.1.1.185	L-glycol dehydrogenase	open
1.1.1.186	dTDP-galactose 6-dehydrogenase	open
1.1.1.192	long-chain-alcohol dehydrogenase	resolved	YP_001125863
1.1.1.194	coniferyl-alcohol dehydrogenase	resolved	CAB69495
1.1.1.196	15-hydroxyprostaglandin-D dehydrogenase (NADP+)	open
1.1.1.198	(+)-borneol dehydrogenase	open
1.1.1.199	(S)-usnate reductase	open
1.1.1.201	7β-hydroxysteroid dehydrogenase (NADP+)	open		N-terminal sequence available
1.1.1.209	3(or 17)α-hydroxysteroid dehydrogenase	resolved	NP_084177;NP_084177
1.1.1.214	2-dehydropantolactone reductase (B-specific)	open
1.1.1.216	farnesol dehydrogenase	open
1.1.1.217	benzyl-2-methyl-hydroxybutyrate dehydrogenase	open
1.1.1.221	vomifoliol dehydrogenase	open
1.1.1.222	(R)-4-hydroxyphenyllactate dehydrogenase	open
1.1.1.223	isopiperitenol dehydrogenase	resolved	AAU20370
1.1.1.226	4-hydroxycyclohexanecarboxylate dehydrogenase	open
1.1.1.227	(-)-borneol dehydrogenase	open
1.1.1.228	(+)-sabinol dehydrogenase	open
1.1.1.229	diethyl 2-methyl-3-oxosuccinate reductase	open
1.1.1.230	3α-hydroxyglycyrrhetinate dehydrogenase	open
1.1.1.231	15-hydroxyprostaglandin-I dehydrogenase (NADP+)	open
1.1.1.232	15-hydroxyicosatetraenoate dehydrogenase	open
1.1.1.235	8-oxocoformycin reductase	open
1.1.1.238	12β-hydroxysteroid dehydrogenase	open
1.1.1.239	3α(17β)-hydroxysteroid dehydrogenase (NAD+)	open
1.1.1.240	N-acetylhexosamine 1-dehydrogenase	open
1.1.1.241	6-endo-hydroxycineole dehydrogenase	open
1.1.1.246	pterocarpin synthase	open
1.1.1.254	(S)-carnitine 3-dehydrogenase	open		N-terminal sequence available
1.1.1.256	fluoren-9-ol dehydrogenase	resolved	BAC75992
1.1.1.257	4-(hydroxymethyl)benzenesulfonate dehydrogenase	resolved	AAC44807
1.1.1.259	3-hydroxypimeloyl-CoA dehydrogenase	open
1.1.1.260	sulcatone reductase	open
1.1.1.265	3-methylbutanal reductase	resolved	NP_014490
1.1.1.273	vellosimine dehydrogenase	open
1.1.1.277	3β-hydroxy-5β-steroid dehydrogenase	open
1.1.1.278	3β-hydroxy-5α-steroid dehydrogenase	open
1.1.1.279	(R)-3-hydroxyacid-ester dehydrogenase	resolved	NP_015093;CAA82025
1.1.1.280	(S)-3-hydroxyacid-ester dehydrogenase	resolved	NP_009341
1.1.1.286	isocitrate—homoisocitrate dehydrogenase	resolved	NP_143563
1.1.1.287	D-arabinitol dehydrogenase (NADP+)	resolved	CAH10835
1.1.1.291	2-hydroxymethylglutarate dehydrogenase	resolved	ABC88394
1.1.1.292	1,5-anhydro-D-fructose reductase (1,5-anhydro-D-mannitol-forming)	resolved	ABA25865
1.1.1.294	chlorophyll(ide) b reductase	resolved	BAF49741
1.1.1.296	dihydrocarveol dehydrogenase	open
1.1.1.33	mevaldate reductase (NADPH)	open
1.1.1.46	L-arabinose 1-dehydrogenase	resolved	BAD95974
1.1.1.54	allyl-alcohol dehydrogenase	resolved	BAA89423
1.1.1.55	lactaldehyde reductase (NADPH)	open		E.C. listing says this may be the same as 1.1.1.2
1.1.1.59	3-hydroxypropionate dehydrogenase	resolved	NP_833760;NP_832052
1.1.1.66	ω-hydroxydecanoate dehydrogenase	open
1.1.1.76	(S,S)-butanediol dehydrogenase	resolved	BAA36159
1.1.1.78	methylglyoxal reductase (NADH-dependent)	open
1.1.1.80	isopropanol dehydrogenase (NADP+)	resolved	AAA23199
1.1.1.84	dimethylmalate dehydrogenase	resolved		Same as 1.1.1.83
1.1.1.92	oxaloglycolate reductase (decarboxylating)	open
1.1.1.96	diiodophenylpyruvate reductase	resolved	NP_005908
1.1.1.97	3-hydroxybenzyl-alcohol dehydrogenase	open
1.1.1.98	(R)-2-hydroxy-fatty-acid dehydrogenase	resolved	AAF40199;AAF40200
1.1.1.99	(S)-2-hydroxy-fatty-acid dehydrogenase	resolved	AAF40199;AAF40200
1.1.2.2	mannitol dehydrogenase (cytochrome)	resolved	AAO91801
1.1.2.5	D-lactate dehydrogenase (cytochrome c-553)	open
1.1.3.11	L-sorbose oxidase	open
1.1.3.14	catechol oxidase (dimerizing)	open
1.1.3.18	secondary-alcohol oxidase	open
1.1.3.19	4-hydroxymandelate oxidase	open
1.1.3.20	long-chain-alcohol oxidase	resolved	CAP15762
1.1.3.23	thiamine oxidase	open
1.1.3.27	hydroxyphytanate oxidase	open
1.1.3.28	nucleoside oxidase	open
1.1.3.29	N-acylhexosamine oxidase	open
1.1.3.3	malate oxidase	open
1.1.3.30	polyvinyl-alcohol oxidase	resolved	BAD95543
1.1.3.39	nucleoside oxidase (H2O2-forming)	open
1.1.3.40	D-mannitol oxidase	open
1.1.3.5	hexose oxidase	resolved	AAB49376
1.1.4.2	vitamin-K-epoxide reductase (warfarin-insensitive)	open
1.1.99.11	fructose 5-dehydrogenase	open
1.1.99.12	sorbose dehydrogenase	resolved	BAA13145
1.1.99.26	3-hydroxycyclohexanone dehydrogenase	open
1.1.99.27	(R)-pantolactone dehydrogenase (flavin)	open
1.1.99.30	2-oxo-acid reductase	open
1.1.99.7	lactate—malate transhydrogenase	open
1.1.99.9	pyridoxine 5-dehydrogenase	open
1.10.1.1	trans-acenaphthene-1,2-diol dehydrogenase	open
1.10.2.1	L-ascorbate—cytochrome-b5 reductase	open		Sequence has been inferred by researchers who purified it based on MW and activity
1.10.3.5	3-hydroxyanthranilate oxidase	open
1.10.3.6	rifamycin-B oxidase	open
1.11.1.2	NADPH peroxidase	open
1.11.1.3	fatty-acid peroxidase	resolved	ACO57613
1.13.11.10	7,8-dihydroxykynurenate 8,8a-dioxygenase	open
1.13.11.13	ascorbate 2,3-dioxygenase	open
1.13.11.18	sulfur dioxygenase	resolved	AAK58572
1.13.11.23	2,3-dihydroxyindole 2,3-dioxygenase	open
1.13.11.25	3,4-dihydroxy-9,10-secoandrosta-1,3,5(10)-triene-9,17-dione 4,5-dioxygenase	resolved	BAC67692
1.13.11.26	peptide-tryptophan 2,3-dioxygenase	open
1.13.11.28	2,3-dihydroxybenzoate 2,3-dioxygenase	open
1.13.11.29	stizolobate synthase	open		Catalyzed by same enzyme as 1.13.11.30
1.13.11.30	stizolobinate synthase	open		Catalyzed by same enzyme as 1.13.11.29
1.13.11.35	pyrogallol 1,2-oxygenase	open
1.13.11.36	chloridazon-catechol dioxygenase	open
1.13.11.38	1-hydroxy-2-naphthoate 1,2-dioxygenase	resolved	BAA23262
1.13.11.45	linoleate 11-lipoxygenase	resolved	AAK81882
1.13.11.46	4-hydroxymandelate synthase	resolved	2R5V_A;2R5V_B
1.13.11.9	2,5-dihydroxypyridine 5,6-dioxygenase	open
1.13.12.1	arginine 2-monooxygenase	open
1.13.12.12	apo-β-carotenoid-14′,13′-dioxygenase	resolved	CAL90971
1.13.12.13	Oplophorus-luciferin 2-monooxygenase	resolved	AB030246;AB030245
1.13.12.15	3,4-dihydroxyphenylalanine oxidative deaminase	open
1.13.12.8	Watasenia-luciferin 2-monooxygenase	open
1.13.99.3	tryptophan 2′-dioxygenase	open
1.14.11.10	pyrimidine-deoxynucleoside 1′-dioxygenase	open
1.14.11.22	Flavone synthase	resolved	AAP57393
1.14.11.28	proline 3-hydroxylase	resolved	AAB60894
1.14.11.3	pyrimidine-deoxynucleoside 2′-dioxygenase	open
1.14.12.14	2-aminobenzenesulfonate 2,3-dioxygenase	resolved	AAF14227;AAF14228
1.14.12.16	2-hydroxyquinoline 5,6-dioxygenase	open
1.14.12.5	5-pyridoxate dioxygenase	open
1.14.12.9	4-chlorophenylacetate 3,4-dioxygenase	open
1.14.13.10	2,6-dihydroxypyridine 3-monooxygenase	resolved	AAK64255;2VOU_A;2VOU_C;2VOU_B
1.14.13.101	Senecionine N-oxygenase	resolved	CAD12369
1.14.13.102	Psoralen synthase	resolved	AAT06911
1.14.13.103	8-dimethylallylnaringenin 2′-hydroxylase	open		Special chemicals required
1.14.13.14	trans-cinnamate 2-monooxygenase	open
1.14.13.19	taxifolin 8-monooxygenase	open		Special chemicals required
1.14.13.23	3-hydroxybenzoate 4-monooxygenase	resolved	AAR25885
1.14.13.26	phosphatidylcholine 12-monooxygenase	resolved	AAC49010;AAF03100;ABQ01458;AAC32755
1.14.13.28	3,9-dihydroxypterocarpan 6a-monooxygenase	resolved	BAA12159
1.14.13.33	4-hydroxybenzoate 3-monooxygenase (NAD(P)H)	resolved	BAH79107
1.14.13.34	eukotriene-E4 20-monooxygenase	open
1.14.13.35	anthranilate 3-monooxygenase (deaminating)	open
1.14.13.37	Methyltetrahydroprotoberberine 14-monooxygenase	open
1.14.13.38	Anhydrotetracycline monooxygenase	resolved	AAX48941
1.14.13.4	Melilotate 3-monooxygenase	open
1.14.13.42	Hydroxyphenylacetonitrile 2-monooxygenase	open
1.14.13.43	Questin monooxygenase	open
1.14.13.44	2-hydroxybiphenyl 3-monooxygenase	resolved	AAB57640
1.14.13.46	(-)-menthol monooxygenase	open
1.14.13.5	Imidazoleacetate 4-monooxygenase	open
1.14.13.51	6-oxocineole dehydrogenase	open
1.14.13.52	isoflavone 3′-hydroxylase	resolved	ABD17289;AAQ20041
1.14.13.53	4′-methoxyisoflavone 2′-hydroxylase	resolved	BAA22422
1.14.13.54	Ketosteroid monooxygenase	open		Completely overlaps with E.C. 1.14.99.4 and 1.14.99.12
1.14.13.55	protopine 6-monooxygenase	open
1.14.13.56	dihydrosanguinarine 10-monooxygenase	open
1.14.13.57	dihydrochelirubine 12-monooxygenase	open
1.14.13.6	orcinol 2-monooxygenase	open
1.14.13.60	27-hydroxycholesterol 7α-monooxygenase	open
1.14.13.62	4-hydroxyquinoline 3-monooxygenase	open
1.14.13.63	3-hydroxyphenylacetate 6-hydroxylase	resolved	ABB20530;EEQ28516;XP_002795452
1.14.13.64	4-hydroxybenzoate 1-hydroxylase	resolved	MAVQAPSKTYGFQKAPQLTFVVVGAGLGGVAASICLRLAGHRVILLEATELGEVGAGIQI PPPSTKILKAIGVLDAVDKVSIHPHDILVKKYKGLLSTQNLVPYVLEKYGMYLHIHRADY HKVLDRAEELGVEIHTNSRVDIDFEKATVTTATGKQYSGDVIVGYDGVRSTRALLTGDSS GAYDTDLAYRALIKVEDMKKPGLEKFYANPNINFWPTMHIVMYFLHEGENVVALCPDTLP KGVKQDASQEELLDLVKGQDLTTVFKLITSVSWRLQDSRELKTWVNSTGNFIILGDASHS TLPYLASGASQAVEDGAVAGLFSKIELRDQIPQQMTENLRKWRSSQVRGSHQCQDIYHLP DGQEIRDSYLYDKQPEGCPNRFADPVFQDFLGY…
1.14.13.66	2-hydroxycyclohexanone 2-monooxygenase	open
1.14.13.74	7-deoxyloganin 7-hydroxylase	open
1.14.13.75	vinorine hydroxylase	open
1.14.13.85	glyceollin synthase	open
1.14.13.86	2-hydroxyisoflavanone synthase	resolved	ABI12842;BAF64284
1.14.13.91	deoxysarpagine hydroxylase	open
1.14.15.2	Camphor 1,2-monooxygenase	open
1.14.16.3	anthranilate 3-monooxygenase	open
1.14.16.5	Alkylglycerol monooxygenase	open
1.14.16.6	mandelate 4-monooxygenase	open
1.14.19.5	Δ11-fatty-acid desaturase	resolved	AAS75335;AAQ74259;BAE66602
1.14.21.2	(S)-cheilanthifoline synthase	resolved	BAG75113;ABR14722;ADB89213
1.14.99.11	estradiol 6β-monooxygenase	open
1.14.99.12	androst-4-ene-3,17-dione monooxygenase	open
1.14.99.15	4-methoxybenzoate monooxygenase (O-demethylating)	resolved	2FR7_A
1.14.99.19	plasmanylethanolamine desaturase	open
1.14.99.2	kynurenine 7,8-hydroxylase	open
1.14.99.20	Phylloquinone monooxygenase (2,3-epoxidizing)	open
1.14.99.21	Latia-luciferin monooxygenase (demethylating)	open
1.14.99.23	3-hydroxybenzoate 2-monooxygenase	open
1.14.99.24	Steroid 9-alpha-monooxygenase	open
1.14.99.26	2-hydroxypyridine 5-monooxygenase	open
1.14.99.27	Juglone 3-monooxygenase	open
1.14.99.31	Myristoyl-CoA 11-(E) desaturase	open
1.14.99.32	Myristoyl-CoA 11-(Z) desaturase	open
1.14.99.34	monoprenyl isoflavone epoxidase	open
1.14.99.35	thiophene-2-carbonyl-CoA monooxygenase	open
1.16.1.2	diferric-transferrin reductase	open
1.16.1.4	cob(II)alamin reductase	resolved	NP_415787
1.16.1.6	cyanocobalamin reductase (cyanide-eliminating)	open
1.17.1.5	Nicotinate dehydrogenase	resolved	3HRD_A;3HRD_B;3HRD_C;3HRD_D;3HRD_E;3HRD_F;3HRD_G;3HRD_H
1.17.3.1	pteridine oxidase	open
1.17.3.3	6-hydroxynicotinate dehydrogenase	open
1.17.5.1	phenylacetyl-CoA dehydrogenase	resolved	ZP_07468058
1.17.99.4	uracil/thymine dehydrogenase	resolved	BAG09485;BAG09484;BAG09483
1.2.1.15	malonate-semialdehyde dehydrogenase	open
1.2.1.17	glyoxylate dehydrogenase (acylating)	open
1.2.1.20	glutarate-semialdehyde dehydrogenase	resolved	NP_248956
1.2.1.23	2-oxoaldehyde dehydrogenase (NAD)	open
1.2.1.30	aryl-aldehyde dehydrogenase (NADP+)	resolved	AAR91681	Maps onto 1.2.99.6.
1.2.1.33	(R)-dehydropantoate dehydrogenase	open
1.2.1.48	long-chain-aldehyde dehydrogenase	resolved	Q9FDS1
1.2.1.49	2-oxoaldehyde dehydrogenase (NADP+)	open
1.2.1.53	4-hydroxyphenylacetaldehyde dehydrogenase	open
1.2.1.57	butanal dehydrogenase	open
1.2.1.58	phenylglyoxylate dehydrogenase (acylating)	resolved	CAD21693;CAD21691;CAD21692;CAD21689;CAD21690
1.2.1.62	4-formylbenzenesulfonate dehydrogenase	resolved	AAC44808
1.2.1.69	fluoroacetaldehyde dehydrogenase	resolved	YP_004910482
1.2.1.73	sulfoacetaldehyde dehydrogenase	resolved	ZP_01166002
1.2.2.3	formate dehydrogenase (cytochrome-c-553)	resolved	YP_012021
1.2.3.11	retinal oxidase	resolved	NP_001075459
1.2.3.13	4-hydroxyphenylpyruvate oxidase	open
1.2.3.5	glyoxylate oxidase	open
1.2.3.6	pyruvate oxidase (CoA-acetylating)	open		The E.C. entry says this may be the same as 1.2.7.1 , which carries out the same transformation, but uses ferredoxin as a cofactor.
1.2.3.8	pyridoxal oxidase	open
1.2.99.6	carboxylate reductase	resolved	AAR91681	Effectively a superset of 1.2.1.30.
1.21.3.2	columbamine oxidase	open
1.21.3.4	sulochrin oxidase [(+)-bisdechlorogeodin-forming]	open
1.21.3.5	sulochrin oxidase [(-)-bisdechlorogeodin-forming]	open
1.21.3.6	Aureusidin synthase	resolved	ABR57233;BAB20048
1.21.99.1	Beta-cyclopiazonate dehydrogenase	open
1.3.1.15	orotate reductase (NADPH)	open
1.3.1.16	β-nitroacrylate reductase	open
1.3.1.17	3-methyleneoxindole reductase	open
1.3.1.18	kynurenate-7,8-dihydrodiol dehydrogenase	open
1.3.1.30	progesterone 5α-reductase	resolved	CAH05260
1.3.1.36	geissoschizine dehydrogenase	open
1.3.1.37	cis-2-enoyl-CoA reductase (NADPH)	open
1.3.1.4	cortisone α-reductase	open
1.3.1.40	2-hydroxy-6-oxo-6-phenylhexa-2,4-dienoate reductase	open
1.3.1.41	xanthommatin reductase	open
1.3.1.46	biochanin-A reductase	open
1.3.1.47	α-santonin 1,2-reductase	open
1.3.1.49	cis-3,4-dihydrophenanthrene-3,4-diol dehydrogenase	resolved	AAF72978
1.3.1.5	cucurbitacin Δ23-reductase	open
1.3.1.51	2'-hydroxydaidzein reductase	open
1.3.1.53	(3S,4R)-3,4-dihydroxycyclohexa-1,5-diene-1,4-dicarboxylate dehydrogenase	open
1.3.1.63	2,4-dichlorobenzoyl-CoA reductase	open
1.3.1.65	5,6-dihydroxy-3-methyl-2-oxo-1,2,5,6-tetrahydroquinoline dehydrogenase	open
1.3.1.66	cis-dihydroethylcatechol dehydrogenase	open
1.3.1.67	cis-1,2-dihydroxy-4-methylcyclohexa-3,5-diene-1-carboxylate dehydrogenase	open
1.3.1.68	1,2-dihydroxy-6-methylcyclohexa-3,5-dienecarboxylate dehydrogenase	open
1.3.1.69	zeatin reductase	open
1.3.1.7	meso-tartrate dehydrogenase	open	Collapses onto 1.1.1.93
1.3.1.73	1,2-dihydrovomilenine reductase	open
1.3.1.79	arogenate dehydrogenase [NAD(P)+]	open
1.3.3.10	tryptophan α,β-oxidase	open
1.3.3.12	L-galactonolactone oxidase	resolved	XP_816445
1.3.3.7	dihydrouracil oxidase	open
1.3.3.8	tetrahydroberberine oxidase	open		May have N-terminal sequence
1.3.99.14	cyclohexanone dehydrogenase	open
1.3.99.18	quinaldate 4-oxidoreductase	open		Sequencing on Serratia (the source organism) is in process
1.3.99.19	quinoline-4-carboxylate 2-oxidoreductase	open
1.3.99.24	2-amino-4-deoxychorismate dehydrogenase	resolved	AAL06664
1.3.99.25	carvone reductase	open
1.3.99.8	2-furoyl-CoA dehydrogenase	open
1.4.1.12	2,4-diaminopentanoate dehydrogenase	open
1.4.1.15	lysine dehydrogenase	open		Interesting case -- there may be a very similar activity (-2 versus -6) or there may be broader than described specificity
1.4.1.19	tryptophan dehydrogenase	open
1.4.1.5	L-amino-acid dehydrogenase	open
1.4.2.1	glycine dehydrogenase (cytochrome)	open
1.4.3.12	cyclohexylamine oxidase	open		N-terminal amino acids sequenced, but sufficiently related organisms not yet sequenced
1.4.3.14	L-lysine oxidase	resolved	AAY33849
1.4.3.15	D-glutamate(D-aspartate) oxidase	open		Removable: it's for an enzyme that can carry out two other activities in the 1.4.3.- hierarchy.
1.4.3.20	L-lysine 6-oxidase	resolved	AAY33849
1.4.3.7	D-glutamate oxidase	open
1.4.3.8	ethanolamine oxidase	open
1.5.1.18	ephedrine dehydrogenase	open
1.5.1.25	thiomorpholine-carboxylate dehydrogenase	open
1.5.1.26	β-alanopine dehydrogenase	open
1.5.1.27	1,2-dehydroreticulinium reductase (NADPH)	open
1.5.1.31	berberine reductase	open
1.5.1.32	vomilenine reductase	open
1.5.3.10	dimethylglycine oxidase	resolved	AAK16482
1.5.3.12	dihydrobenzophenanthridine oxidase	open
1.5.99.5	methylglutamate dehydrogenase	open
1.6.2.5	NADPH—cytochrome-c2 reductase	open
1.6.2.6	ferric leghemoglobin reductase	resolved	AAB30526;AAD53185
1.6.5.6	p-benzoquinone reductase (NADPH)	open
1.7.1.10	hydroxylamine reductase (NADH)	resolved	AAQ18177
1.7.1.11	4-(dimethylamino)phenylazoxybenzene reductase	open
1.7.1.12	N-hydroxy-2-acetamidofluorene reductase	open
1.7.1.5	hyponitrite reductase	open
1.7.1.9	nitroquinoline-N-oxide reductase	open
1.7.3.1	nitroalkane oxidase	resolved	AAL57485
1.7.3.2	acetylindoxyl oxidase	open
1.7.3.5	3-aci-nitropropanoate oxidase	open
1.8.1.10	CoA-glutathione reductase	open
1.8.1.11	asparagusate reductase	open
1.8.1.13	bis-γ-glutamylcystine reductase	open
1.8.1.15	mycothione reductase	resolved	AAB63369
1.8.2.2	thiosulfate dehydrogenase	open		Has been assigned as a guess to YP_003442093 by annotation group
1.8.3.3	glutathione oxidase	resolved	AAA65303;AAC51735	The distinction on this activity is that it is flavin-dependent; this is an area that could use clarification
1.8.3.4	methanethiol oxidase	open
1.8.4.3	glutathione—CoA-glutathione transhydrogenase	open
1.8.4.4	glutathione-cystine transhydrogenase	open
1.8.5.2	thiosulfate dehydrogenase (quinone)	resolved	CAA70827;CAA70828
1.9.99.1	iron-cytochrome-c reductase	open
2.1.1.102	demethylmacrocin O-methyltransferase	resolved	AAD41815
2.1.1.105	N-benzoyl-4-hydroxyanthranilate 4-O-methyltransferase	resolved	CAB06427.1;CAB06428.1;CAB06429.1;CAB06430.1;CAB06538.1
2.1.1.106	tryptophan 2-C-methyltransferase	open
2.1.1.108	6-hydroxymellein O-methyltransferase	open
2.1.1.112	glucuronoxylan 4-O-methyltransferase	open
2.1.1.119	10-hydroxydihydrosanguinarine 10-O-methyltransferase	open
2.1.1.120	12-hydroxydihydrochelirubine 12-O-methyltransferase	open
2.1.1.121	6-O-methylnorlaudanosoline 5'-O-methyltransferase	open
2.1.1.123	[cytochrome c]-methionine S-methyltransferase	open
2.1.1.136	chlorophenol O-methyltransferase	open
2.1.1.139	3'-demethylstaurosporine O-methyltransferase	open
2.1.1.147	corydaline synthase	open
2.1.1.149	myricetin O-methyltransferase	resolved	MELQSSEIRNAQAHFFTQVFSFTSMSSLKCAVQLGIPDAIHSHGKPMALSDLTNSLPINPSKAPYIYRLMRILVAAGYFSEEEKNVYSLTPFTRLLLKNDPLNSISMVLGVNQIAELKAWNAMSEWFQNEDLTAFETAHGKNFWDFGAEDKYGKNFDGVMAADSILVSKMLIPEFNYLFEGLDSLVDVGGGTGTIAKAIAKSFPDLKCTVFDLPHVVANLESTENLEFVGGDMFEKIPSANAILLKWILHDWKDEECVKVLKMCRKAIPEKEKGGKVILIETVLMDSKKHENEEAVKAQISSDIDMMVFFTAKERTEEEWATLFREAGFSGYKIFPMIDFRSPIEVYP
2.1.1.15	fatty-acid O-methyltransferase	resolved	AAF05995
2.1.1.153	vitexin 2"-O-rhamnoside 7-O-methyltransferase	open
2.1.1.154	isoliquiritigenin 2'-O-methyltransferase	open		The E.C. entries for 2.1.1.154 and 2.1.1.65 actually contradict each other.
2.1.1.155	kaempferol 4'-O-methyltransferase	resolved	AY343489
2.1.1.158	7-methylxanthosine synthase	resolved	AB048793
2.1.1.159	theobromine synthase	resolved	AB048794;AB084126
2.1.1.160	caffeine synthase	resolved	BAB39213
2.1.1.161	dimethylglycine N-methyltransferase	resolved	NP_898004
2.1.1.162	glycine/sarcosine/dimethylglycine N-methyltransferase	open
2.1.1.18	polysaccharide O-methyltransferase	resolved	ABK72111
2.1.1.19	trimethylsulfonium—tetrahydrofolate N-methyltransferase	open
2.1.1.21	methylamine—glutamate N-methyltransferase	open
2.1.1.22	carnosine N-methyltransferase	open
2.1.1.25	phenol O-methyltransferase	open
2.1.1.26	iodophenol O-methyltransferase	open
2.1.1.27	tyramine N-methyltransferase	open
2.1.1.3	thetin—homocysteine S-methyltransferase	open
2.1.1.39	inositol 3-methyltransferase	resolved	M87340
2.1.1.40	inositol 1-methyltransferase	open
2.1.1.42	luteolin O-methyltransferase	resolved	AAC28973
2.1.1.44	dimethylhistidine N-methyltransferase	open
2.1.1.46	isoflavone 4'-O-methyltransferase	resolved	MAFSTNGSEEIELYHAQIHLYKHVYNFVSSMALKSAMELGIADVIHNHGKPITLPELASALKLHPSKVGILYRFLRLLTHNGFFAKTTVPSQNGKGEEEEETAYALTPPSKLLVKGKPTCLASIVRGALHPSSLDMWRSSEKWFKEDKELTLFESATGESFWDFLNKDSESGTLSMFQEAMAADSQMFKLALKECRHVFEGLESLVDVGGGTGGVTKLIHEEFPHLKCTVFDQPQVVGNLSGNENLKFVGGDMFKSIPPADAVLLKWVLHDWNDELSLKILKNSKEAISGKGKEGKVIIIDISIDEASGDRELTELQLDYDLVMLTMFNGKEREKKEWEKLISDAGFSSYKITPICGFKSLIEVFP
2.1.1.47	indolepyruvate C-methyltransferase	open
2.1.1.50	loganate O-methyltransferase	open
2.1.1.54	deoxycytidylate C-methyltransferase	open
2.1.1.55	tRNA (adenine-N6-)-methyltransferase	resolved	WP_023150812
2.1.1.60	calmodulin-lysine N-methyltransferase	open
2.1.1.65	licodione 2'-O-methyltransferase	resolved	AAB48059
2.1.1.7	nicotinate N-methyltransferase	open
2.1.1.70	8-hydroxyfuranocoumarin 8-O-methyltransferase	open
2.1.1.75	apigenin 4′-O-methyltransferase	open
2.1.1.78	isoorientin 3′-O-methyltransferase	open
2.1.1.82	3-methylquercetin 7-O-methyltransferase	open
2.1.1.83	3,7-dimethylquercetin 4'-O-methyltransferase	open
2.1.1.84	methylquercetagetin 6-O-methyltransferase	open
2.1.1.85	protein-histidine N-methyltransferase	open
2.1.1.87	pyridine N-methyltransferase	open
2.1.1.88	8-hydroxyquercetin 8-O-methyltransferase	resolved	Q6VMW0
2.1.1.89	tetrahydrocolumbamine 2-O-methyltransferase	resolved	MDTPNTFQNDDEIKAQAQVWKHMFGFAETIMLRSTVSLGIPDIIHNNGPVTLSQLVTHLPLKSTSIDRFHHFMRYLVHMQLFTISTDQITKEDKYELTPASKLLVHGHQKSLAPYVMLQTHPEEFSVWSHVINVLDGKKPYWESNDTSMYEKTEGDPEINEILNDAMTSHSTFMLPALVSGLMKENVLDGVASIVDVGGNSGVVAKGIVDAFPHVKCSVMDLNHVIERVIKNPKLDYVAGDMFTSIPNADAILLKSTLHNYEDDDCIKILNIAKEALPSTGGKVILVEIVVDTENLPLFTSARLSMGMDMMLMSGKERTKKEWEDLLRKANFTSHQVIPIMAIESIIVAYS
2.1.1.9	thiol S-methyltransferase	resolved	MADLSSVDEF LNQCKQSGDA AYGALRSVLE RLEDPNSK ARIFLSDIYK RVGSSETSLQ TYHFHIQDIY LDQYEGFQSR KKLTMMVIPS IFIPEDWSFT FYEGLNRHPD TIFKDKTVSE LGCGNGWISI AIAAKWLPSK VYGLDINPRA VKISWINLYL NALDDNGEPV YDEEKKTLLD RVEFYESDLL GYCRDNKIQL ERIVGCIPQI LNPNPEAMSK LITENASEEF LHSLSNYCAL QGFVEDQFGL GLIARAVEEG ISVIKPAGIM IFNMGGRPGQ GVCRRLFERR GVRVTQMWQT KILQAADTDI SALVEIERSS PHRFEFFMGL SGDQPICART AWAYGKAGGR ISHALSVYSC QIRQP…
2.1.1.91	isobutyraldoxime O-methyltransferase	open
2.1.1.94	tabersonine 16-O-methyltransferase	resolved	MDVQSEEFRGAQAQIWSQSCSFITSASLKCAVKLGIPDTIDNHGKPITLSELTNALVPPVHPSKAPFIYRLMRVLAKNGFCSEEQLDGETEPLYSLTPSSRILLKKEPLNLRGIVLTMADPVQLKAWESLSDWYQNEDDSSTAFETAHGKNFWGYSSEHMEHAEFFNEAMASDSQLISKLLIGEYKFLFEGLASLVDIGGGTGTIAKAIAKNFPQLKCTVFDLPHVVANLESKENVEFVAGDMFEKIPSANAIFLKWILHDWNDEDCVKILKSCKKAIPAKGGKVIIIDMVMYSDKKDDHLVKTQTSMDMAMLVNFAAKERCEKEWAFLFKEAGFSDYKIYPKLDFTRSLIEVYP
2.1.1.97	3-hydroxyanthranilate 4-C-methyltransferase	open
2.1.1.99	3-hydroxy-16-methoxy-2,3-dihydrotabersonine N-methyltransferase	open
2.1.2.4	glycine formimidoyltransferase	open
2.1.3.5	oxamate carbamoyltransferase	open
2.1.3.8	lysine carbamoyltransferase	open
2.2.1.4	acetoin—ribose-5-phosphate transaldolase	open
2.2.1.5	2-hydroxy-3-oxoadipate synthase	open
2.3.1.10	hydrogen-sulfide S-acetyltransferase	open
2.3.1.10	hydrogen-sulfide S-acetyltransferase	open
2.3.1.100	[myelin-proteolipid] O-palmitoyltransferase	open
2.3.1.103	Sinapoylglucose--sinapoylglucose O-sinapoyltransferase	open
2.3.1.104	1-alkenylglycerophosphocholine O-acyltransferase	open
2.3.1.105	alkylglycerophosphate 2-O-acetyltransferase	open
2.3.1.106	Tartronate O-hydroxycinnamoyltransferase	open
2.3.1.108	α-tubulin N-acetyltransferase	resolved	NP_998423
2.3.1.11	thioethanolamine S-acetyltransferase	open
2.3.1.112	D-tryptophan N-malonyltransferase	open
2.3.1.113	anthranilate N-malonyltransferase	open
2.3.1.114	3,4-dichloroaniline N-malonyltransferase	open
2.3.1.115	isoflavone-7-O-β-glucoside 6"-O-malonyltransferase	open
2.3.1.116	flavonol-3-O-β-glucoside O-malonyltransferase	resolved	AAO12206
2.3.1.121	1-alkenylglycerophosphoethanolamine O-acyltransferase	open
2.3.1.123	dolichol O-acyltransferase	open
2.3.1.125	1-alkyl-2-acetylglycerol O-acyltransferase	open
2.3.1.126	isocitrate O-dihydroxycinnamoyltransferase	open
2.3.1.127	ornithine N-benzoyltransferase	open
2.3.1.130	galactarate O-hydroxycinnamoyltransferase	open
2.3.1.131	glucarate O-hydroxycinnamoyltransferase	open
2.3.1.132	glucarolactone O-hydroxycinnamoyltransferase	open
2.3.1.134	galactolipid O-acyltransferase	open
2.3.1.136	polysialic-acid O-acetyltransferase	resolved	AAX11174
2.3.1.138	putrescine N-hydroxycinnamoyltransferase	open
2.3.1.139	ecdysone O-acyltransferase	open
2.3.1.14	glutamine N-phenylacetyltransferase	open
2.3.1.140	rosmarinate synthase	resolved	AM283092,
2.3.1.141	galactosylacylglycerol O-acyltransferase	open
2.3.1.142	glycoprotein O-fatty-acyltransferase	resolved	MSRLPDRSLL TRCEIFVYFG VYIAYIVVGL YKIYGLRDHI VKEAKFQFPE GWSLYPFSQR RRDDSNDELE NFGDFIVSFW PFYLLHVAVQ GFIRWKRPRL QCLGFIGVCA LALSVNLDWS SMVLLVTLIA SYYIVSLLSL KFLVWLLSAG WILCINVMQK NVWWTDRVGY TEYVLVIVTM SWSVLRGCSY SLSKIGAKQE DLTRYSLVQY LGYAMYFPCL TYGPIISYQR FAARREDEVQ NWLGFVGGVL RSAIWWLVMQ CALHYFYIHY MSRDVRMVEM MDSVFWQHSA GYFMGQFFFL YYVVTYGLGI AFAVQDGIPA PNRPRCIGRI HFYSDMWKYF DEGLYEFLFQ NIYAELCGKR SSA…
2.3.1.143	β-glucogallin—tetrakisgalloylglucose O-galloyltransferase	open
2.3.1.145	piperidine N-piperoyltransferase	open
2.3.1.147	glycerophospholipid arachidonoyl-transferase (CoA-independent)	open
2.3.1.148	glycerophospholipid acyltransferase (CoA-dependent)	open
2.3.1.149	platelet-activating factor acetyltransferase	open
2.3.1.151	benzophenone synthase	resolved	MAPAMEYSTQNGQGEGKKRASVLAIGTTNPEHFILQEDYPDFYFRNTNSEHMTELKEKFKRICVKSHIRKRHFYLTEEILKENQGIATYGAGSLDARQRILETEVPKLGQEAALKAIAEWGQPISKITHVVFATTSGFMMPGADYVITRLLGLNRTVRRVMLYNQGCFAGGTALRVAKDLAENNEGARVLVVCAENTAMTFHAPNESHLDVIVGQAMFSDGAAALIIGACPDVASGERAVFNILSASQTIVPGSDGAITAHFYEMGMSYFLKEDVIPLFRDNIAAVMEEAFSPLGVSDWNSLFYSIHPGGRGIIDGVAGNLGIKDENLVATRHVLGEYGNMGSACVMFILDELRKSSKVNGKPTTGDGKEFGCLIGLGPGLTVEAVVLQSVPILQ
2.3.1.152	alcohol O-cinnamoyltransferase	open
2.3.1.154	propionyl-CoA C2-trimethyltridecanoyltransferase	resolved	DQ47335;DQ474239.1
2.3.1.155	acetyl-CoA C-myristoyltransferase	resolved	J02749
2.3.1.163	10-hydroxytaxane O-acetyltransferase	open
2.3.1.17	aspartate N-acetyltransferase	open
2.3.1.171	anthocyanin 6"-O-malonyltransferase	resolved	AF489108
2.3.1.172	anthocyanin 5-O-glucoside 6'''-O-malonyltransferase	resolved	AF405707
2.3.1.173	flavonol-3-O-triglucoside O-coumaroyltransferase	open
2.3.1.177	biphenyl synthase	resolved	DQ286036
2.3.1.185	tropine acyltransferase	open
2.3.1.186	pseudotropine acyltransferase	open
2.3.1.2	imidazole N-acetyltransferase	open
2.3.1.25	plasmalogen synthase	open
2.3.1.27	cortisol O-acetyltransferase	open
2.3.1.3	glucosamine N-acetyltransferase	open
2.3.1.33	histidine N-acetyltransferase	open
2.3.1.34	D-tryptophan N-acetyltransferase	open
2.3.1.36	D-amino-acid N-acetyltransferase	resolved	NP_010848
2.3.1.44	N-acetylneuraminate 4-O-acetyltransferase	open
2.3.1.45	N-acetylneuraminate 7-O(or 9-O)-acetyltransferase	resolved	BAA82289
2.3.1.49	deacetyl-[citrate-(pro-3S)-lyase] S-acetyltransferase	open
2.3.1.52	2-acylglycerol-3-phosphate O-acyltransferase	open
2.3.1.53	phenylalanine N-acetyltransferase	open
2.3.1.56	aromatic-hydroxylamine O-acetyltransferase	open		Likely the same as 2.3.1.5
2.3.1.58	2,3-diaminopropionate N-oxalyltransferase	open
2.3.1.62	2-acylglycerophosphocholine O-acyltransferase	open
2.3.1.63	1-alkylglycerophosphocholine O-acyltransferase	open		Likely the same as 2.3.1.23
2.3.1.64	agmatine N4-coumaroyltransferase	resolved	AY228552;AY234333
2.3.1.66	leucine N-acetyltransferase	open
2.3.1.68	glutamine N-acyltransferase	open
2.3.1.69	monoterpenol O-acetyltransferase	open
2.3.1.71	glycine N-benzoyltransferase	open
2.3.1.72	indoleacetylglucose—inositol O-acyltransferase	open
2.3.1.73	diacylglycerol—sterol O-acyltransferase	open
2.3.1.76	retinol O-fatty-acyltransferase	resolved	MLLPSKKDLK TALDVFAVFQ WSFSALLITT TVIAVNLYLV VFTPYWPVTV LILTWLAFDW KTPQRGGRRF TCVRHWRLWK HYSDYFPLKL LKTHDICPSR NYILVCHPHG LFAHGWFGHF ATEASGFSKI FPGITPYILT LGAFFWMPFL REYVMSTGAC SVSRSSIDFL LTHKGTGNMV IVVIGGLAEC RYSLPGSSTL VLKNRSGFVR MALQHGVPLI PAYAFGETDL YDQHIFTPGG FVNRFQKWFQ SMVHIYPCAF YGRGFTKNSW GLLPYSRPVT TIVGEPLPMP KIENPSQEIV AKYHTLYIDA LRKLFDQHKT KFGISETQEL EII
2.3.1.77	triacylglycerol—sterol O-acyltransferase	open
2.3.1.80	cysteine-S-conjugate N-acetyltransferase	open
2.3.1.83	phosphatidylcholine—dolichol O-acyltransferase	open
2.3.1.90	β-glucogallin O-galloyltransferase	open
2.3.1.93	13-hydroxylupanine O-tigloyltransferase	resolved	MAPQTSLVFKVRRNPQKLVTPAKPTPKEFKLLSDIDDQTSLRSLTPLVTIYRNNPSMEGKDDVEIIREALSKTLVFYYPFAGRLRNGPNGKLMVDCTGEGVIFIEADADVTLDQFGIDLHPPFPCFDQLLYDVPGSGDGILDSPLLLIQVTRLKCGGFIFAVRLNHAMCDAIGMSQFMKGLAEIARGEPKPFILPVWHRELLCARNPPKVTFIHNEYQKPPHDNNNNNFILQHSSFFFGPNELDAIRRLLPYHHSKSTTSDILTAFLWRCRTLALQPENPNHEFRLLYILNARYGRCSFNPPLPEGFYGNAFVSPAAISTGEKLCNNPLEYALELMKEAKSKGTEEYVHSVADLMVIKGRPSYFYNDVGYLEVSDLTKARFRDVDFGWGKAVYGGATQG…
2.3.1.96	glycoprotein N-palmitoyltransferase	open
2.3.1.98	chlorogenate—glucarate O-hydroxycinnamoyltransferase	open
2.3.2.1	D-glutamyltransferase	open		Considerable overlap with 2.3.2.2.
2.3.2.11	alanylphosphatidylglycerol synthase	open
2.3.2.14	D-alanine γ-glutamyltransferase	open
2.3.2.7	aspartyltransferase	open
2.3.2.9	agaritine γ-glutamyltransferase	open
2.3.3.11	2-hydroxyglutarate synthase	open
2.3.3.12	3-propylmalate synthase	open
2.3.3.2	decylcitrate synthase	open
2.3.3.4	decylhomocitrate synthase	open
2.3.3.6	2-ethylmalate synthase	open
2.3.3.7	3-ethylmalate synthase	open
2.4.1.103	alizarin 2-β-glucosyltransferase	open
2.4.1.104	o-dihydroxycoumarin 7-O-glucosyltransferase	open
2.4.1.105	vitexin β-glucosyltransferase	open
2.4.1.106	isovitexin β-glucosyltransferase	open
2.4.1.110	tRNA-queuosine β-mannosyltransferase	open
2.4.1.111	coniferyl-alcohol glucosyltransferase	open
2.4.1.113	α-1,4-glucan-protein synthase (ADP-forming)	open
2.4.1.114	2-coumarate O-β-glucosyltransferas	open
2.4.1.116	cyanidin 3-O-rutinoside 5-O-glucosyltransferase	open
2.4.1.118	cytokinin 7-β-glucosyltransferase	open
2.4.1.125	sucrose—1,6-α-glucan 3(6)-α-glucosyltransferase	resolved	MEKKVHYKMH KVKKNWVAIA VTSLALLVAP KALGLESGVI YADDANQVTN VKEQSAVQSK DSEQTTSDKA TDSSQLEVKE QASSSKETYQ ASAATNPTAN EQTTQQDKEV ETSRTDSRHE LTQKTSDDSS EKSGSSQEPK VADQAESTDK TQAALQAKQD SRANDQEETT ENVAKATVSD KIIATPKKER LPEPAQRKES ITEKMLAAQA QAAPVNTEHD DDVLAHIKTI DGKKYYVQDD GTVKKNFAVE LNGKILYFDA ETGALVDSNE YQFQQGTSSL NNEFTQKNAF YGTTDKDIET VDGYLTADSW YRPKFILKDG KTWTASTETD LRPLLMAWWP DKRTQINYLN YMNQENLGIG AFE…
2.4.1.126	hydroxycinnamate 4-β-glucosyltransferase	open
2.4.1.127	monoterpenol β-glucosyltransferase	open
2.4.1.128	scopoletin glucosyltransferase	resolved	AAK28303
2.4.1.136	gallate 1-beta-glucosyltransferase	open
2.4.1.137	sn-glycerol-3-phosphate 2-alpha-galactosyltransferase	open
2.4.1.139	Maltose synthase	open
2.4.1.147	Acetylgalactosaminyl-O-glycosyl-glycoprotein beta-1,3-N-acetylglucosaminyltransferase	resolved	Q6ZMB0
2.4.1.148	acetylgalactosaminyl-O-glycosyl-glycoprotein β-1,6-N-acetylglucosaminyltransferase	resolved	AAF72001
2.4.1.153	dolichyl-phosphate α-N-acetylglucosaminyltransferase	open
2.4.1.156	indolylacetyl-myo-inositol galactosyltransferase	open
2.4.1.158	3-hydroxydocosanoate 13-β-glucosyltransferase	open
2.4.1.160	pyridoxine 5′-O-β-D-glucosyltransferase	open
2.4.1.161	oligosaccharide 4-α-D-glucosyltransferase	open
2.4.1.162	aldose β-D-fructosyltransferase	open
2.4.1.163	β-galactosyl-N-acetylglucosaminylgalactosylglucosyl-ceramide β-1,3-acetylglucosaminyltransferase	resolved	Q8NFL0;NP_660279
2.4.1.164	galactosyl-N-acetylglucosaminylgalactosylglucosyl-ceramide β-1,6-N-acetylglucosaminyltransferase	resolved	BAC53607
2.4.1.165	N-acetylneuraminylgalactosylglucosylceramide β-1,4-N-acetylgalactosaminyltransferase	resolved	NP_001152859
2.4.1.167	sucrose 6F-α-galactosyltransferase	open
2.4.1.168	xyloglucan 4-glucosyltransferase	open
2.4.1.170	Isoflavone 7-O-glucosyltransferase	resolved	BAF64416
2.4.1.171	methyl-ONN-azoxymethanol β-D-glucosyltransferase	open
2.4.1.172	salicyl-alcohol β-D-glucosyltransferase	open
2.4.1.176	gibberellin β-D-glucosyltransferase	open
2.4.1.178	hydroxymandelonitrile glucosyltransferase	resolved	NP_001030086
2.4.1.179	lactosylceramide β-1,3-galactosyltransferase	resolved	NP_038462
2.4.1.180	lipopolysaccharide N-acetylmannosaminouronosyltransferase	resolved	AAA92024
2.4.1.181	hydroxyanthraquinone glucosyltransferase	open
2.4.1.184	galactolipid galactosyltransferase	resolved	XP_001693597;EDP08851
2.4.1.185	flavanone 7-O-β-glucosyltransferase	open
2.4.1.188	N-acetylglucosaminyldiphosphoundecaprenol glucosyltransferase	open
2.4.1.189	luteolin 7-O-glucuronosyltransferase	open
2.4.1.190	luteolin-7-O-glucuronide 2′′-O-glucuronosyltransferase	open
2.4.1.191	luteolin-7-O-diglucuronide 4′-O-glucuronosyltransferase	open
2.4.1.192	nuatigenin 3β-glucosyltransferase	open
2.4.1.193	sarsapogenin 3β-glucosyltransferase	open
2.4.1.194	4-hydroxybenzoate 4-O-β-D-glucosyltransferase	open
2.4.1.196	nicotinate glucosyltransferase	open
2.4.1.197	high-mannose-oligosaccharide beta-1,4-N-acetylglucosaminyltransferase	open
2.4.1.199	β-mannosylphosphodecaprenol—mannooligosaccharide 6-mannosyltransferase	open
2.4.1.201	α-1,6-mannosyl-glycoprotein 4-β-N-acetylglucosaminyltransferase	open
2.4.1.202	2,4-dihydroxy-7-methoxy-2H-1,4-benzoxazin-3(4H)-one 2-D-glucosyltransferase	open
2.4.1.205	Galactogen 6-beta-galactosyltransferase	open
2.4.1.206	lactosylceramide 1,3-N-acetyl-β-D-glucosaminyltransferase	resolved	NP_006048;Q8BGY6;Q9BYG0;Q99NB2
2.4.1.208	diglucosyl diacylglycerol synthase	resolved	AAL83700
2.4.1.209	cis-p-coumarate glucosyltransferase	open
2.4.1.219	Vomilenine glucosyltransferase	resolved	AAF03675
2.4.1.220	indoxyl-UDPG glucosyltransferase	open
2.4.1.23	sphingosine β-galactosyltransferase	open
2.4.1.239	flavonol-3-O-glucoside glucosyltransferase	resolved	Q2V6K0;Q2V6J9;ABB92749	Unclear between 2.4.1.91, 2.4.1.239, and 2.4.1.240
2.4.1.240	flavonol-3-O-glycoside glucosyltransferase	open		Unclear between 2.4.1.91, 2.4.1.239, and 2.4.1.240
2.4.1.245	alpha,alpha-trehalose synthase	resolved	ACJ76775;Q7LYW5
2.4.1.28	glucosyl-DNA β-glucosyltransferase	open
2.4.1.30	1,3-β-oligoglucan phosphorylase	open
2.4.1.31	laminaribiose phosphorylase	open
2.4.1.33	alginate synthase	resolved	NP_252231
2.4.1.39	steroid N-acetylglucosaminyltransferase	open
2.4.1.43	polygalacturonate 4-α-galacturonosyltransferase	resolved	NP_191672
2.4.1.48	heteroglycan α-mannosyltransferase	open
2.4.1.50	procollagen galactosyltransferase	open
2.4.1.53	poly(ribitol-phosphate) β-glucosyltransferase	open
2.4.1.54	undecaprenyl-phosphate mannosyltransferase	open
2.4.1.60	abequosyltransferase	resolved	WP_001523478
2.4.1.63	linamarin synthase	open
2.4.1.66	procollagen glucosyltransferase	resolved	NP_001075
2.4.1.70	poly(ribitol-phosphate) N-acetylglucosaminyltransferase	open
2.4.1.71	arylamine glucosyltransferase	open
2.4.1.74	glycosaminoglycan galactosyltransferase	open
2.4.1.86	glucosaminylgalactosylglucosylceramide β-galactosyltransferase	open
2.4.1.95	bilirubin-glucuronoside glucuronosyltransferase	open
2.4.1.96	sn-glycerol-3-phosphate 1-galactosyltransferase	open
2.4.1.97	1,3-β-D-glucan phosphorylase	open
2.4.2.15	guanosine phosphorylase	open
2.4.2.16	urate-ribonucleotide phosphorylase	open
2.4.2.20	dioxotetrahydropyrimidine phosphoribosyltransferase	open
2.4.2.25	Flavone apiosyltransferase	open
2.4.2.32	Dolichyl-phosphate D-xylosyltransferase	open
2.4.2.33	dolichyl-xylosyl-phosphate—protein xylosyltransferase	open
2.4.2.35	flavonol-3-O-glycoside xylosyltransferase	open
2.4.2.5	nucleoside ribosyltransferase	open
2.4.99.11	lactosylceramide α-2,6-N-sialyltransferase	open
2.4.99.5	Galactosyldiacylglycerol alpha-2,3-sialyltransferase	open
2.5.1.20	Rubber cis-polyprenylcistransferase	resolved	BAB71777
2.5.1.23	sym-norspermidine synthase	open
2.5.1.24	discadenine synthase	open
2.5.1.25	tRNA-uridine aminocarboxypropyltransferase	open
2.5.1.28	dimethylallylcistransferase	resolved	ACO56895
2.5.1.35	aspulvinone dimethylallyltransferase	open
2.5.1.36	trihydroxypterocarpan dimethylallyltransferase	resolved	BAH22520
2.5.1.4	Adenosylmethionine cyclotransferase	open
2.5.1.5	Galactose-6-sulfurylase	open
2.5.1.50	zeatin 9-aminocarboxyethyltransferase	open
2.5.1.53	uracilylalanine synthase	open
2.5.1.63	adenosyl-fluoride synthase	resolved	CAJ20006
2.5.1.66	N(2)-(2-carboxyethyl)arginine synthase	resolved	ZP_06773673
2.5.1.69	lavandulyl diphosphate synthase	open
2.5.1.70	naringenin 8-dimethylallyltransferase	resolved	BAG12673;BAG12671
2.5.1.71	leachianone-G 2′′-dimethylallyltransferase	open
2.6.1.12	alanine—oxo-acid transaminase	open
2.6.1.14	asparagine—oxo-acid transaminase	open
2.6.1.23	4-hydroxyglutamate transaminase	open		May overlap with 2.6.1.1
2.6.1.24	diiodotyrosine transaminase	open
2.6.1.26	thyroid-hormone transaminase	open
2.6.1.30	pyridoxamine—pyruvate transaminase	resolved	BAE48518
2.6.1.31	Pyridoxamine--oxaloacetate transaminase	open
2.6.1.32	valine—3-methyl-2-oxovalerate transaminase	open
2.6.1.34	UDP-2-acetamido-4-amino-2,4,6-trideoxyglucose transaminase	open
2.6.1.35	Glycine--oxaloacetate transaminase	open
2.6.1.38	histidine transaminase	open
2.6.1.41	D-methionine—pyruvate transaminase	open
2.6.1.43	aminolevulinate transaminase	open
2.6.1.47	alanine—oxomalonate transaminase	open
2.6.1.48	5-aminovalerate transaminase	resolved	AAK97868
2.6.1.49	Dihydroxyphenylalanine transaminase	open
2.6.1.54	pyridoxamine-phosphate transaminase	open
2.6.1.55	Taurine--2-oxoglutarate transaminase	open
2.6.1.56	1D-1-guanidino-3-amino-1,3-dideoxy-scyllo-inositol transaminase	open
2.6.1.6	leucine transaminase	open
2.6.1.60	aromatic-amino-acid—glyoxylate transaminase	open
2.6.1.63	Kynurenine--glyoxylate transaminase	open
2.6.1.65	N6-acetyl-β-lysine transaminase	open
2.6.1.67	2-aminohexanoate transaminase	open
2.6.1.68	ornithine(lysine) transaminase	open
2.6.1.70	aspartate—phenylpyruvate transaminase	open
2.6.1.71	lysine—pyruvate 6-transaminase	open
2.6.1.72	D-4-hydroxyphenylglycine transaminase	resolved	ADK54808
2.6.1.73	Methionine glyoxylate transaminase	open
2.6.1.74	cephalosporin-C transaminase	open
2.6.1.75	cysteine-conjugate transaminase	open
2.6.1.78	aspartate—prephenate aminotransferase	open
2.6.1.79	glutamate—prephenate aminotransferase	open
2.6.1.8	2,5-diaminovalerate transaminase	open
2.6.1.84	arginine—pyruvate transaminase	resolved	NP_253663
2.6.3.1	oximinotransferase	open
2.6.99.1	dATP(dGTP)—DNA purinetransferase	open
2.7.1.10	phosphoglucokinase	open
2.7.1.101	Tagatose kinase	resolved	NP_629971
2.7.1.102	hamamelose kinase	open
2.7.1.114	AMP—thymidine kinase	open
2.7.1.118	ADP—thymidine kinase	open
2.7.1.121	Phosphoenolpyruvate--glycerone phosphotransferase	open
2.7.1.122	Xylitol kinase	open
2.7.1.136	macrolide 2′-kinase	resolved	BAA03776
2.7.1.142	glycerol-3-phosphate—glucose phosphotransferase	open
2.7.1.143	diphosphate-purine nucleoside kinase	open
2.7.1.18	phosphoribokinase	open
2.7.1.34	pantetheine kinase	open
2.7.1.42	riboflavin phosphotransferase	open
2.7.1.43	Glucuronokinase	resolved	NP_566144
2.7.1.44	galacturonokinase	open
2.7.1.54	D-arabinokinase	open
2.7.1.61	acyl-phosphate—hexose phosphotransferase	open
2.7.1.62	phosphoramidate—hexose phosphotransferase	open
2.7.1.65	scyllo-inosamine 4-kinase	open
2.7.1.77	Nucleoside phosphotransferase	open
2.7.1.79	diphosphate—glycerol phosphotransferase	open
2.7.1.8	Glucosamine kinase	resolved	ZP_04419809
2.7.1.80	diphosphate—serine phosphotransferase	open
2.7.1.81	hydroxylysine kinase	open
2.7.1.84	alkylglycerone kinase	open
2.7.1.88	dihydrostreptomycin-6-phosphate 3'alpha-kinase	open
2.7.1.93	Alkylglycerol kinase	open
2.7.11.27	[acetyl-CoA carboxylase] kinase	open
2.7.11.28	tropomyosin kinase	open
2.7.11.29	low-density-lipoprotein receptor kinase	open
2.7.11.3	dephospho-[reductase kinase] kinase	open		Incorrectly labeled as "cloned" in BRENDA; assay requires two other purified enzymes
2.7.11.6	[tyrosine 3-monooxygenase] kinase	open
2.7.2.10	phosphoglycerate kinase (GTP)	resolved	CAA45091
2.7.2.12	acetate kinase (diphosphate)	open
2.7.2.13	glutamate 1-kinase	open
2.7.2.6	formate kinase	open
2.7.3.10	agmatine kinase	open
2.7.3.6	hypotaurocyamine kinase	resolved	BAE54374
2.7.3.7	opheline kinase	open
2.7.3.8	ammonia kinase	open
2.7.4.15	thiamine-diphosphate kinase	open
2.7.4.17	3-phosphoglyceroyl-phosphate—polyphosphate phosphotransferase	open
2.7.4.18	farnesyl-diphosphate kinase	open
2.7.4.19	5-methyldeoxycytidine-5′-phosphate kinase	open
2.7.4.20	dolichyl-diphosphate—polyphosphate phosphotransferase	open
2.7.6.4	nucleotide diphosphokinase	resolved	AAP13893
2.7.7.28	nucleoside-triphosphate-aldose-1-phosphate nucleotidyltransferase	open
2.7.7.32	galactose-1-phosphate thymidylyltransferase	open
2.7.7.35	ribose-5-phosphate adenylyltransferase	open
2.7.7.36	aldose-1-phosphate adenylyltransferase	open
2.7.7.45	guanosine-triphosphate guanylyltransferase	open
2.7.7.51	adenylylsulfate—ammonia adenylyltransferase	open
2.7.7.54	phenylalanine adenylyltransferase	open
2.7.7.55	anthranilate adenylyltransferase	open
2.7.7.57	N-methylphosphoethanolamine cytidylyltransferase	open
2.7.8.10	sphingosine cholinephosphotransferase	open
2.7.8.18	UDP-galactose—UDP-N-acetylglucosamine galactose phosphotransferase	open
2.7.8.21	membrane-oligosaccharide glycerophosphotransferase	resolved	AAB41531
2.7.8.22	1-alkenyl-2-acylglycerol choline phosphotransferase	open
2.7.8.4	serine-phosphoethanolamine synthase	open
2.7.8.9	phosphomannan mannosephosphotransferase	open
2.7.99.1	triphosphate—protein phosphotransferase	open
2.8.2.10	Renilla-luciferin sulfotransferase	open
2.8.2.13	psychosine sulfotransferase	open
2.8.2.16	thiol sulfotransferase	open
2.8.2.18	cortisol sulfotransferase	open
2.8.2.19	triglucosylalkylacylglycerol sulfotransferase	open
2.8.2.24	desulfoglucosinolate sulfotransferase	resolved	Q9C9D0
2.8.2.26	quercetin-3-sulfate 3′-sulfotransferase	open
2.8.2.27	quercetin-3-sulfate 4′-sulfotransferase	open
2.8.2.28	quercetin-3,3′-bissulfate 7-sulfotransferase	open
2.8.2.31	petromyzonol sulfotransferase	open		Peptide fragment sequence data available
2.8.2.32	scymnol sulfotransferase	open
2.8.2.34	glycochenodeoxycholate sulfotransferase	resolved	AAA41356.1
2.8.2.6	choline sulfotransferase	open
2.8.2.7	UDP-N-acetylgalactosamine-4-sulfate sulfotransferase	open
2.8.3.11	citramalate CoA-transferase	open
2.8.3.13	succinate—hydroxymethylglutarate CoA-transferase	open
2.8.3.14	5-hydroxypentanoate CoA-transferase	open
2.8.3.2	oxalate CoA-transferase	open
2.8.3.3	malonate CoA-transferase	open
2.8.3.7	succinate—citramalate CoA-transferase	open
3.1.1.19	uronolactonase	open
3.1.1.27	4-pyridoxolactonase	resolved	AB197037.1
3.1.1.28	acylcarnitine hydrolase	resolved	BAC76623
3.1.1.30	D-arabinonolactonase	open		No basis given by sequencing group for assignment
3.1.1.33	6-acetylglucose deacetylase	open
3.1.1.36	limonin-D-ring-lactonase	open
3.1.1.37	steroid-lactonase	open
3.1.1.38	triacetate-lactonase	open
3.1.1.39	actinomycin lactonase	open
3.1.1.40	orsellinate-depside hydrolase	open
3.1.1.44	4-methyloxaloacetate esterase	open
3.1.1.46	deoxylimonate A-ring-lactonase	open
3.1.1.48	fusarinine-C ornithinesterase	resolved	AY027565;AY027563
3.1.1.49	sinapine esterase	resolved	AY870270.1
3.1.1.50	wax-ester hydrolase	open
3.1.1.51	phorbol-diester hydrolase	open
3.1.1.52	phosphatidylinositol deacylase	open
3.1.1.54	acetoxybutynylbithiophene deacetylase	open
3.1.1.55	acetylsalicylate deacetylase	open
3.1.1.60	bis(2-ethylhexyl)phthalate esterase	open
3.1.1.63	11-cis-retinyl-palmitate hydrolase	open
3.1.1.64	all-trans-retinyl-palmitate hydrolase	open
3.1.1.65	L-rhamnono-1,4-lactonase	open	XP_001386631 assigned in the genome annotation with no associated evidence
3.1.1.66	5-(3,4-diacetoxybut-1-ynyl)-2,2'-bithiophene deacetylase	open
3.1.1.70	cetraxate benzylesterase	open
3.1.1.71	acetylalkylglycerol acetylhydrolase	open
3.1.1.80	acetylajmaline esterase	resolved	AY762990
3.1.1.82	pheophorbidase	resolved	AB218276
3.1.11.4	exodeoxyribonuclease (phage SP3-induced)	open
3.1.13.2	exoribonuclease H	resolved	QRPGLCQVFADATPTGWGLVMGHQRMRGTFSAPLPIHTAELLAACFARSRSGANIIGTDNSVVLSRLYTSFPWLLGCAANWILRGTSFVYVPSALNPADDPSRGRLGLSRPLLRLPFRPTTGRTSLYADSPSVPSHLPDRVHFASPLHVAWRPP
3.1.14.1	yeast ribonuclease	open		This activity is frequently confused with 3.1.13.1; the important difference is a 3' versus 5' product
3.1.15.1	Venom exonuclease	open
3.1.16.1	spleen exonuclease	open
3.1.2.10	formyl-CoA hydrolase	open
3.1.2.11	acetoacetyl-CoA hydrolase	open
3.1.2.13	S-succinylglutathione hydrolase	open
3.1.2.16	citrate lyase deacetylase	open
3.1.2.17	(S)-methylmalonyl-CoA hydrolase	open
3.1.2.21	dodecanoyl-[acyl-carrier protein] hydrolase	resolved	U31813;M94159
3.1.2.25	phenylacetyl-CoA hydrolase	resolved	YP_002889936;YP_002889937
3.1.2.5	hydroxymethylglutaryl-CoA hydrolase	open
3.1.2.7	glutathione thiolesterase	open
3.1.21.6	CC-preferring endodeoxyribonuclease	open		BRENDA incorrectly assigns a sequence to this based on an enzyme with broadly similar activity
3.1.22.2	Aspergillus deoxyribonuclease K1	open
3.1.22.5	deoxyribonuclease X	open
3.1.26.1	Physarum polycephalum ribonuclease	resolved	AAB27207
3.1.26.10	ribonuclease IX	open
3.1.26.2	ribonuclease alpha	open
3.1.26.6	ribonuclease IV	open
3.1.26.7	Ribonuclease P4	open
3.1.26.9	ribonuclease [poly-(U)-specific]	open
3.1.27.2	Bacillus subtilis ribonuclease	resolved	NP_389336
3.1.27.7	ribonuclease F	open
3.1.27.8	ribonuclease V	open
3.1.3.14	methylphosphothioglycerate phosphatase	open
3.1.3.20	phosphoglycerate phosphatase	open
3.1.3.21	glycerol-1-phosphatase	resolved	NP_010984;NP_012211
3.1.3.22	mannitol-1-phosphatase	resolved	AAC38954
3.1.3.28	ADP-phosphoglycerate phosphatase	open
3.1.3.34	deoxynucleotide 3'-phosphatase	resolved	AAF36534;AAF36421
3.1.3.35	thymidylate 5'-phosphatase	open
3.1.3.38	3-phosphoglycerate phosphatase	open
3.1.3.40	guanidinodeoxy-scyllo-inositol-4-phosphatase	open
3.1.3.42	[glycogen-synthase-D] phosphatase	open
3.1.3.44	[acetyl-CoA carboxylase]-phosphatase	open
3.1.3.47	[hydroxymethylglutaryl-CoA reductase (NADPH)]-phosphatase	open
3.1.3.49	[pyruvate kinase]-phosphatase	open
3.1.3.50	sorbitol-6-phosphatase	open
3.1.3.51	dolichyl-phosphatase	open		Strong candidate for being the same activity as 3.6.1.43
3.1.3.52	[3-methyl-2-oxobutanoate dehydrogenase (2-methylpropanoyl-transferring)]-phosphatase	resolved	AAA30407
3.1.3.54	fructose-2,6-bisphosphate 6-phosphatase	resolved	NP_010769	Currently assigned to the more generic 3.1.3.1 in the cerevisiae annotation
3.1.3.55	caldesmon-phosphatase	resolved	Q90623
3.1.3.58	sugar-terminal-phosphatase	open		This is exactly the same as 3.1.3.9
3.1.3.59	alkylacetylglycerophosphatase	open
3.1.3.60	phosphoenolpyruvate phosphatase	resolved	BAB60719
3.1.3.63	2-carboxy-D-arabinitol-1-phosphatase	open
3.1.3.64	phosphatidylinositol-3-phosphatase	resolved	NP_000243	Currently misassigned to the more general 3.1.3.48
3.1.3.72	5-phytase	open
3.1.3.76	lipid-phosphate phosphatase	resolved	NP_075225
3.1.4.15	adenylyl-[glutamate—ammonia ligase] hydrolase	open
3.1.4.2	Glycerophosphocholine phosphodiesterase	resolved	AAC75299	This activity is a proper subset of 3.1.4.46
3.1.4.38	glycerophosphocholine cholinephosphodiesterase	open
3.1.4.40	CMP-N-acylneuraminate phosphodiesterase	open
3.1.4.42	glycerol-1,2-cyclic-phosphate 2-phosphodiesterase	open
3.1.4.48	dolichylphosphate-glucose phosphodiesterase	open
3.1.4.49	dolichylphosphate-mannose phosphodiesterase	open
3.1.4.51	glucose-1-phospho-D-mannosylglycoprotein phosphodiesterase	open
3.1.6.11	disulfoglucosamine-6-sulfatase	open		May be the same as 3.1.6.14
3.1.6.15	N-sulfoglucosamine-3-sulfatase	open
3.1.6.16	monomethyl-sulfatase	open
3.1.6.17	D-lactate-2-sulfatase	open
3.1.6.18	glucuronate-2-sulfatase	open
3.1.6.3	glycosulfatase	resolved	NP_001068673	Resolved based on activity being present in Bos taurus, tied to sequence via homology to Homo sapiens
3.1.6.7	cellulose-polysulfatase	open
3.1.6.9	chondro-4-sulfatase	resolved
3.1.7.1	prenyl-diphosphatase	open
3.1.7.3	Monoterpenyl-diphosphatase	open
3.1.7.4	sclareol cyclase	open
3.10.1.2	cyclamate sulfohydrolase	open
3.12.1.1	trithionate hydrolase	open
3.2.1.100	mannan 1,4-mannobiosidase	open
3.2.1.102	Blood-group-substance endo-1,4-beta-galactosidase	resolved	NP_561291
3.2.1.103	keratan-sulfate endo-1,4-β-galactosidase	resolved	AAD04036
3.2.1.104	Steryl-beta-glucosidase	open
3.2.1.107	protein-glucosylgalactosylhydroxylysine glucosidase	open
3.2.1.109	endogalactosaminidase	open
3.2.1.111	1,3-alpha-L-fucosidase	open
3.2.1.112	2-deoxyglucosidase	open
3.2.1.115	branched-dextran exo-1,2-α-glucosidase	open
3.2.1.116	glucan 1,4-α-maltotriohydrolase	open
3.2.1.119	vicianin β-glucosidase	resolved	ABD03937
3.2.1.120	Oligoxyloglucan beta-glycosidase	resolved	AAK77227
3.2.1.121	polymannuronate hydrolase	open
3.2.1.124	3-deoxy-2-octulosonidase	open
3.2.1.126	Coniferin beta-glucosidase	resolved	AAE33518
3.2.1.127	1,6-alpha-L-fucosidase	open
3.2.1.128	Glycyrrhizinate beta-glucuronidase	open
3.2.1.134	difructose-anhydride synthase	open
3.2.1.137	mannan exo-1,2-1,6-α-mannosidase	open
3.2.1.142	Limit dextrinase	resolved	2Y5E_A
3.2.1.144	3-deoxyoctulosonase	open
3.2.1.146	Beta-galactofuranosidase	open
3.2.1.150	oligoxyloglucan reducing-end-specific cellobiohydrolase	resolved	Q8J0D2
3.2.1.153	fructan β-(2,1)-fructosidase	resolved	CAC37922
3.2.1.155	xyloglucan-specific exo-β-1,4-glucanase	resolved	BAE44527
3.2.1.156	oligosaccharide reducing-end xylanase	resolved	NP_242971
3.2.1.157	ι-carrageenase	resolved	1H80_B;1H80_A
3.2.1.158	Alpha-agarase	resolved	Q9LAP7.1
3.2.1.159	α-neoagaro-oligosaccharide hydrolase	open
3.2.1.161	β-apiosyl-β-glucosidase	resolved	Q75W17
3.2.1.162	λ-carrageenase	resolved	Q05JY7
3.2.1.163	1,6-α-D-mannosidase	open
3.2.1.164	galactan endo-1,6-β-galactosidase	open
3.2.1.165	exo-1,4-β-D-glucosaminidase	open
3.2.1.42	GDP-glucosidase	open
3.2.1.43	beta-L-rhamnosidase	open
3.2.1.44	fucoidanase	resolved	MIKKYNLIKTGVITFLVLFFQQTYAQTTTVYSLEDLLPYLKQDNVDVKLAPGTYNVNGFDVGEDRLFSTTPLFLFEGSNSTYDFTDVKLNINTVVLTKFGNNEVNEIQILGNNNVLKNLKLEDIGTTAPSNRAQSIVIDGRDNRIEGFHLTIRGSYPYGYGDAFGKGGGSVINHRKHSGVLIRGLRNHLKDCTIISRSYGHIVFMQAASYPTVEGCYIEGEMRSTDDMLAEEGTGSPADKVDFMTVWGYKLPAGYMMSLQEGGIRAYNAGTTYIDGVEIQRATDNPTVLNCTIKNARTGVTLAHANGTKYVEGCTVLGCENGYSIGSGTVVNCGADAIYGPVFKNTYGSDKGYNADITILPPSDAYYNGHDAVAYIGGSNHNLTFRSEITEIPSNLKIM…
3.2.1.47	galactosylgalactosylglucosylceramidase	open
3.2.1.53	Beta-N-acetylgalactosaminidase	open
3.2.1.56	glucuronosyl-disulfoglucosamine glucuronidase	open
3.2.1.63	1,2-alpha-L-fucosidase	resolved	Q6JV24
3.2.1.66	quercitrinase	open
3.2.1.71	glucan endo-1,2-β-glucosidase	open
3.2.1.72	xylan 1,3-β-xylosidase	resolved	BAF98235
3.2.1.77	Mannan 1,2-(1,3)-alpha-mannosidase	open
3.2.1.87	Capsular-polysaccharide endo-1,3-alpha-galactosidase	open
3.2.1.92	peptidoglycan β-N-acetylmuramidase	open
3.2.2.10	Pyrimidine-5'-nucleotide nucleosidase	open
3.2.2.11	β-aspartyl-N-acetylglucosaminidase	open
3.2.2.12	inosinate nucleosidase	open
3.2.2.13	1-methyladenosine nucleosidase	open
3.2.2.14	NMN nucleosidase	open
3.2.2.15	DNA-deoxyinosine glycosylase	open
3.2.2.25	N-methyl nucleosidase	open
3.2.2.6	NAD(P)+ nucleosidase	open
3.3.2.11	cholesterol-5,6-oxide hydrolase	open
3.3.2.2	alkenylglycerophosphocholine hydrolase	open
3.3.2.4	trans-epoxysuccinate hydrolase	open
3.3.2.5	alkenylglycerophosphoethanolamine hydrolase	open
3.3.2.7	hepoxilin-epoxide hydrolase	open
3.4.11.13	clostridial aminopeptidase	open
3.4.11.17	tryptophanyl aminopeptidase	resolved	ABS89001;XP_756136;ABR14712;XP_747183;AAX08549
3.4.11.20	aminopeptidae Ey	open
3.4.13.12	Met-Xaa dipeptidase	open
3.4.13.17	non-stereospecific dipeptidase	open
3.4.13.4	Xaa-Arg dipeptidase	open
3.4.13.7	Glu-Glu dipeptidase	open
3.4.14.12	polytripeptidyl aminopeptidase	resolved	Q7MUW6
3.4.14.6	dipeptidyl-dipeptidase	open
3.4.15.4	peptidyl-dipeptidase B	open
3.4.17.16	membrane Pro-Xaa carboxypeptidase	open
3.4.17.17	tubulinyl-Tyr carboxypeptidase	resolved	NP_495012
3.4.19.2	peptidyl-glycinamidase	open
3.4.19.7	N-formylmethionyl-peptidase	open
3.4.21.114	equine arterivirus serine peptidase	open
3.4.21.115	infectious pancreatic necrosis birnavirus Vp4 peptidase	open
3.4.21.57	leucyl endopeptidase	open
3.4.21.60	scutelarin	resolved	AAT42491	Fascinating case - 3.4.21.60 does not require Factor V in the way that 3.4.21.6 does, because it contains, as a subunit, a region homologous to Factor V
3.4.21.85	Limulus clotting factor B	open
3.4.21.90	Togavirin	resolved	AAM64226.1;NP_740671
3.4.21.99	spermosin	resolved	Q966V2
3.4.22.24	cathepsin T	open
3.4.22.26	cancer procoagulant	open
3.4.22.3	ficain	open
3.4.22.47	Gingipain K	resolved	P72197
3.4.22.7	asclepain	open
3.4.23.17	pro-opiomelanocortin converting enzyme	open
3.4.23.26	rhodotorulapepsin	open
3.4.23.31	scytalidopepsin A	open
3.4.24.45	Atrolysin F	open
3.4.24.47	horrilysin	open
3.4.24.51	ophiolysin	open
3.4.24.54	mucrolysin	open
3.4.24.6	leucolysin	open
3.4.24.60	dactylysin	open
3.4.24.62	magnolysin	open
3.4.24.63	meprin B	open
3.5.1.17	Acyl-lysine deacylase	open
3.5.1.20	citrullinase	open
3.5.1.21	N-acetyl-β-alanine deacetylase	open
3.5.1.29	2-(acetamidomethylene)succinate hydrolase	open
3.5.1.35	D-glutaminase	open
3.5.1.36	N-methyl-2-oxoglutaramate hydrolase	open
3.5.1.39	alkylamidase	open
3.5.1.40	acylagmatine amidase	open
3.5.1.42	nicotinamide-nucleotide amidase	open
3.5.1.43	peptidyl-glutaminase	open
3.5.1.50	pentanamidase	open
3.5.1.51	4-acetamidobutyryl-CoA deacetylase	open
3.5.1.55	long-chain-fatty-acyl-glutamate deacylase	open
3.5.1.57	tryptophanamidase	open
3.5.1.58	N-benzyloxycarbonylglycine hydrolase	open
3.5.1.60	N-(long-chain-acyl)ethanolamine deacylase	resolved	AAB58505;AAB58506
3.5.1.61	mimosinase	open	BAF80449	Only in NCBI, with no associated publication
3.5.1.63	4-acetamidobutyrate deacetylase	open
3.5.1.64	Nα-benzyloxycarbonylleucine hydrolase	open
3.5.1.65	theanine hydrolase	open
3.5.1.66	2-(hydroxymethyl)-3-(acetamidomethylene)succinate hydrolase	open
3.5.1.67	4-methyleneglutaminase	open
3.5.1.7	ureidosuccinase	open
3.5.1.70	aculeacin-A deacylase	open
3.5.1.71	N-feruloylglycine deacylase	open
3.5.1.72	D-benzoylarginine-4-nitroanilide amidase	open
3.5.1.73	carnitinamidase	open
3.5.1.74	Chenodeoxycholoyltaurine hydrolase	resolved	ZP_03299574
3.5.1.75	urethanase	open
3.5.1.8	formylaspartate deformylase	open
3.5.1.85	(S)-N-acetyl-1-phenylethylamine hydrolase	open
3.5.1.86	mandelamide amidase	resolved	AAO23019
3.5.1.91	N-substituted formamide deformylase	resolved	BAD37143
3.5.1.95	N-malonylurea hydrolase	open
3.5.2.11	L-lysine-lactamase	open
3.5.2.13	2,5-dioxopiperazine hydrolase	open
3.5.2.4	carboxymethylhydantoinase	open
3.5.3.14	amidinoaspartase	open
3.5.3.16	methylguanidinase	open
3.5.3.17	Guanidinopropionase	resolved	NP_248979
3.5.3.2	guanidinoacetase	open
3.5.3.20	diguanidinobutanase	open
3.5.3.5	formimidoylaspartate deiminase	open
3.5.4.11	pterin deaminase	open
3.5.4.15	guanosine deaminase	open
3.5.4.17	Adenosine-phosphate deaminase	open
3.5.4.18	ATP deaminase	open
3.5.4.20	pyrithiamine deaminase	open
3.5.4.22	1-pyrroline-4-hydroxy-2-carboxylate deaminase	resolved	EEX32961
3.5.4.24	sepiapterin deaminase	open
3.5.4.7	ADP deaminase	open
3.5.4.8	aminoimidazolase	open
3.5.5.2	ricinine nitrilase	open
3.5.5.6	bromoxynil nitrilase	open
3.6.1.20	5′-acylphosphoadenosine hydrolase	open
3.6.1.25	triphosphatase	open
3.6.1.44	oligosaccharide-diphosphodolichol diphosphatase	open
3.6.2.1	Adenylylsulfatase	open
3.6.2.2	phosphoadenylylsulfatase	open
3.6.3.11	Cl--transporting ATPase	resolved	AAK16548
3.6.3.18	oligosaccharide-transporting ATPase	open
3.6.3.26	Nitrate-transporting ATPase	open
3.6.3.37	Guanine-transporting ATPase	open
3.6.3.39	lipopolysaccharide-transporting ATPase	resolved	NP_415434
3.6.3.47	fatty-acyl-CoA-transporting ATPase	resolved	NP_012733;NP_015178
3.6.3.52	chloroplast protein-transporting ATPase	resolved	XP_002872876
3.6.3.53	Ag+-exporting ATPase	resolved	AAD11750.1
3.6.4.11	nucleoplasmin ATPase	resolved	ABC69370;ABC69369
3.6.5.6	tubulin GTPase	resolved	AAA52620;DAA16085
3.7.1.10	cyclohexane-1,3-dione hydrolase	open
3.7.1.4	Phloretin hydrolase	resolved	AAQ12341
3.7.1.6	acetylpyruvate hydrolase	open
3.7.1.7	Beta-diketone hydrolase	resolved	BAA94192
3.8.1.11	2-haloacid dehalogenase (configuration-retaining)	open
3.9.1.1	phosphoamidase	open
4.1.1.16	hydroxyglutamate decarboxylase	open
4.1.1.24	aminobenzoate decarboxylase	open
4.1.1.30	pantothenoylcysteine decarboxylase	open
4.1.1.34	dehydro-L-gulonate decarboxylase	open
4.1.1.40	hydroxypyruvate decarboxylase	open
4.1.1.42	carnitine decarboxylase	open
4.1.1.51	3-hydroxy-2-methylpyridine-4,5-dicarboxylate 4-decarboxylase	open
4.1.1.52	6-methylsalicylate decarboxylase	open
4.1.1.54	dihydroxyfumarate decarboxylase	open
4.1.1.56	3-oxolaurate decarboxylase	open
4.1.1.57	methionine decarboxylase	open
4.1.1.58	orsellinate decarboxylase	open
4.1.1.59	gallate decarboxylase	open		N-terminal sequence available
4.1.1.60	stipitatonate decarboxylase	open
4.1.1.62	gentisate decarboxylase	open
4.1.1.63	protocatechuate decarboxylase	resolved	BAH20873
4.1.1.75	5-guanidino-2-oxopentanoate decarboxylase	open
4.1.1.78	acetylenedicarboxylate decarboxylase	open
4.1.1.83	4-hydroxyphenylacetate decarboxylase	resolved	ABB05046.1;ABB05047.1;ABB05048.1
4.1.1.87	malonyl-S-ACP decarboxylase	resolved	AAB97627;AAB97628;AAB97629;AAB97630
4.1.1.88	biotin-independent malonate decarboxylase	open		This looks like a potentially spurious pair
4.1.1.89	biotin-dependent malonate decarboxylase	open		This looks like a potentially spurious pair
4.1.2.12	2-dehydropantoate aldolase	open
4.1.2.18	2-dehydro-3-deoxy-L-pentonate aldolase	open
4.1.2.2	ketotetrose-phosphate aldolase	open
4.1.2.23	3-deoxy-D-manno-octulosonate aldolase	open
4.1.2.24	dimethylaniline-N-oxide aldolase	open
4.1.2.28	2-dehydro-3-deoxy-D-pentonate aldolase	open
4.1.2.32	trimethylamine-oxide aldolase	open
4.1.2.33	fucosterol-epoxide lyase	open
4.1.2.34	4-(2-carboxyphenyl)-2-oxobut-3-enoate aldolase	resolved	D89988	Note that the accession is for the trans and the nominal reaction is the cis, but there is no other E.C. with this reaction
4.1.2.35	propioin synthase	open
4.1.2.36	lactate aldolase	open
4.1.2.41	vanillin synthase	open		N-terminal sequence available
4.1.2.42	D-threonine aldolase	open
4.1.3.13	oxalomalate lyase	open
4.1.3.25	citramalyl-CoA lyase	open		An R/S split
4.1.3.26	3-hydroxy-3-isohexenylglutaryl-CoA lyase	resolved	NP_250701
4.1.3.35	(1-hydroxycyclohexan-1-yl)acetyl-CoA lyase	open
4.1.99.5	octadecanal decarbonylase	resolved	NP_850932;NP_171723
4.2.1.105	2-hydroxyisoflavanone dehydratase	resolved	BAD80840;BAD80839
4.2.1.111	1,5-anhydro-D-fructose dehydratase	resolved	P84193
4.2.1.27	acetylenecarboxylate hydratase	open
4.2.1.34	(S)-2-methylmalate dehydratase	open
4.2.1.48	D-glutamate cyclase	open
4.2.1.50	pyrazolylalanine synthase	resolved	Q43317
4.2.1.53	oleate hydratase	resolved	ACT54545
4.2.1.54	lactoyl-CoA dehydratase	open		Has an educated guess for sequence
4.2.1.56	itaconyl-CoA hydratase	open
4.2.1.57	isohexenylglutaconyl-CoA hydratase	open		May be atuE
4.2.1.62	5α-hydroxysteroid dehydratase	open
4.2.1.65	3-cyanoalanine hydratase	open
4.2.1.67	D-fuconate dehydratase	open
4.2.1.68	L-fuconate dehydratase	open
4.2.1.73	protoaphin-aglucone dehydratase (cyclizing)	open
4.2.1.77	trans-L-3-hydroxyproline dehydratase	open
4.2.1.81	D(-)-tartrate dehydratase	resolved	2DW7_P
4.2.1.85	dimethylmaleate hydratase	open
4.2.1.87	octopamine dehydratase	open
4.2.1.88	synephrine dehydratase	open
4.2.1.93	ATP-dependent NAD(P)H-hydrate dehydratase	open
4.2.1.95	kievitone hydratase	resolved	AAA87627
4.2.1.97	phaseollidin hydratase	open
4.2.1.98	16α-hydroxyprogesterone dehydratase	open
4.2.2.16	levan fructotransferase	resolved	AAG01554;BAA24915
4.2.2.18	inulin fructotransferase (DFA-III-forming)	resolved	AAZ66341
4.2.2.22	pectate trisaccharide-lyase	resolved	CAD56882
4.2.3.2	ethanolamine-phosphate phospho-lyase	open
4.2.3.23	germacrene-A synthase	resolved	AAM21659
4.2.3.27	isoprene synthase	resolved	CAC35696;BAD98243;AAQ16588;AAQ84170;CAL69918
4.2.3.29	ent-sandaracopimaradiene synthase	resolved	BAD54752
4.2.3.36	terpentetriene synthase	resolved	BAB39207
4.2.99.12	carboxymethyloxysuccinate lyase	open
4.3.1.10	serine-sulfate ammonia-lyase	open		AA content available in Sus scrofa
4.3.1.13	carbamoyl-serine ammonia-lyase	open
4.3.1.20	erythro-3-hydroxyaspartate ammonia-lyase	open
4.3.1.22	3,4-dihydroxyphenylalanine reductive deaminase	open
4.3.1.23	tyrosine ammonia-lyase	resolved	ABC88669
4.3.1.25	phenylalanine/tyrosine ammonia-lyase	open
4.3.1.9	glucosaminate ammonia-lyase	resolved	BAB64360
4.3.2.4	purine imidazole-ring cyclase	open
4.3.3.1	3-ketovalidoxylamine C-N-lyase	open
4.3.3.3	deacetylisoipecoside synthase	open
4.4.1.10	cysteine lyase	open
4.4.1.25	L-cysteate sulfo-lyase	open		Amino-terminal sequence available
4.4.1.9	L-3-cyanoalanine synthase	resolved	NP_001078324;NP_191703
4.5.1.1	DDT-dehydrochlorinase	resolved	AAG45166
4.5.1.2	3-chloro-D-alanine dehydrochlorinase	open
4.5.1.4	L-2-amino-4-chloropent-4-enoate dehydrochlorinase	open
4.6.1.6	cytidylate cyclase	open
4.99.1.6	indoleacetaldoxime dehydratase	open		This activity has a guess assignment to two loci in Arabadopsis (CYP71A13 and CYP71A12)
5.1.1.15	2-aminohexano-6-lactam racemase	resolved	3DXV_A;3DXV_B
5.1.1.2	methionine racemase	open
5.1.1.5	lysine racemase	resolved	ACR02674
5.1.1.9	arginine racemase	resolved	AB096176
5.1.2.1	lactate racemase	open		An operon carrying out this activity has been cloned, but the individual gene responsible for it has not been identified.
5.1.2.4	acetoin racemase	open
5.1.2.5	tartrate epimerase	open
5.1.2.6	isocitrate epimerase	open
5.1.3.11	cellobiose epimerase	resolved	BAF81108;BAF81109
5.1.3.16	UDP-glucosamine 4-epimerase	open
5.1.3.21	maltose epimerase	resolved
5.1.3.23	UDP-2,3-diacetamido-2,3-dideoxyglucuronic acid 2-epimerase	resolved	CAA62248
5.1.99.2	16-hydroxysteroid epimerase	open
5.1.99.3	allantoin racemase	open		Proposed identification via educated guess - general mutation in its region and sequence similarity
5.2.1.10	2-chloro-4-carboxymethylenebut-2-en-1,4-olide isomerase	open
5.2.1.6	furylfuramide isomerase	open
5.2.1.7	retinol isomerase	resolved	NP_776878
5.3.1.20	ribose isomerase	resolved	BAB56134;ABI93960
5.3.1.21	corticosteroid side-chain-isomerase	open
5.3.1.7	Mannose isomerase	open
5.3.3.11	isopiperitenone Δ-isomerase	open
5.3.3.13	polyenoic fatty acid isomerase	resolved	AX081206;AX081208
5.3.3.15	ascopyrone tautomerase	open
5.3.3.7	Aconitate Delta-isomerase	open
5.3.3.9	prostaglandin-A1 Δ-isomerase	open
5.3.99.7	styrene-oxide isomerase	resolved	CAB06825
5.4.1.1	lysolecithin acylmutase	open
5.4.2.5	phosphoglucomutase	open
5.4.3.7	leucine 2,3-aminomutase	open
5.4.4.3	3-(hydroxyamino)phenol mutase	resolved	YP_296265
5.4.99.14	4-carboxymethyl-4-methylbutenolide mutase	resolved	CAA67958
5.4.99.3	2-acetolactate mutase	open
5.5.1.10	α-pinene-oxide decyclase	open
5.5.1.11	dichloromuconate cycloisomerase	open
5.5.1.15	terpentedienyl-diphosphate synthase	resolved	BAB39206
5.5.1.3	tetrahydroxypteridine cycloisomerase	open
5.99.1.1	thiocyanate isomerase	open
6.1.1.23	Aspartate--tRNA(Asn) ligase	open
6.1.1.25	lysine—tRNAPyl ligase	resolved	AAL40867
6.2.1.10	acid—CoA ligase (GDP-forming)	open
6.2.1.23	dicarboxylate—CoA ligase	open
6.2.1.31	2-furoate—CoA ligase	open
6.2.1.8	oxalate—CoA ligase	open
6.3.1.12	D-aspartate ligase	resolved	EAN08468
6.3.1.4	aspartate—ammonia ligase (ADP-forming)	open
6.3.1.6	glutamate—ethylamine ligase	resolved	BAE44186;BAF99006
6.3.1.7	4-methyleneglutamate—ammonia ligase	open
6.3.2.11	carnosine synthase	open		N-terminal sequence in Anguilla japonica
6.3.2.14	2,3-dihydroxybenzoate—serine ligase	resolved	NP_415126
6.3.2.16	D-alanine—alanyl-poly(glycerolphosphate) ligase	open
6.3.2.18	γ-glutamylhistamine synthase	open
6.3.2.21	ubiquitin—calmodulin ligase	resolved	NP_001075840
6.3.2.24	tyrosine—arginine ligase	open
6.3.4.12	glutamate—methylamine ligase	resolved	BAF99006
6.3.4.17	formate—dihydrofolate ligase	open
6.3.4.7	ribose-5-phosphate—ammonia ligase	open
6.3.4.8	imidazoleacetate—phosphoribosyldiphosphate ligase	open
6.4.1.5	geranoyl-CoA carboxylase	resolved	AAG06276;AAG06279
6.4.1.7	2-oxoglutarate carboxylase	resolved	BAF34931;BAF34932
